# Supplementary material for: Novel pathogenic variants in KIT gene in three Chinese piebaldism patients
Source: Front Med (Lausanne). 2022 Nov 10;9:1040747. doi: 10.3389/fmed.2022.1040747 (PMC9684607; doi:10.3389/fmed.2022.1040747)
Supplement: Supplementary file 1 [file Table_1.XLSX]

## Sheet: Sheet1
Supplementary Table 1: KIT mutations in Chinese piebaldism patients
Proband number	Age	Sex	Variant (nucleotide change)	Amino acid change	Domain	Phnotype	Affected body sites	Other phnotype	Reference PMID
1	25 years	Male	c.1900_1901insATGA	p.Arg634Hisfs*8	TK2	severe	forehead, chest, abdomen,arms, legs	-	23083126
2	5 months	Femal	c.2657G>T	p.Gly886Val	TK2	severe	forehead, chest, abdomen,arms, legs	-	32220041
3	10 years	Male	c.2590T>C	p.Ser864Pro	TK2	severe	forehead, abdomen, arms, legs	-	23786947
4	6 years	Male	c.1810G>A	p.Val604Ile	TK1	severe	forehead, chest, abdomen,arms	-	16220461
5	28 years	Femal	c.2431T>G	p.Phe811Val	TK2	severe	forehead, abdomen,extremities	café-au-lait macule	25960657
6	23 years	Male	c.2401A>C	p.Thr801Pro	TK2	severe	forehead, chest, abdomen,arms, legs	-	23926000
7	28 years	Male	c.2347C>T	p.Leu783Phe	TK2	mild	forehead,	-	25199540
8	26 years	Femal	c.2326G>A	p.Val776Met	TK2	severe	forehead, abdomen, arms, legs	-	33194047
9	16 years	Femal	c.1993C>T	p.Pro665Ser	TK1	severe	forehead, abdomen, knees	intertriginous freckling	29200776
10	24 years	Femal	c.1872G>A	p.Met624Ile	TK1	severe	forehead, chest, abdomen,extremities	-	29896733
11	5 years	Male	c.1861G>C	p.Ala621Thr	TK1	severe	forehead, chest, abdomen,extremities	-	29896733
12	10 months	Femal	c.1862C>A	p.Ala621Asp	TK1	severe	forehead, chest, abdomen,extremities	-	17107413
13	3 years	Male	c.1784T>C	p.Leu595Pro	TK1	severe	scalp, forehead, trunk, limbs	-	17107413
14	10 years	Femal	c.1833A>C	p.Leu611Phe	TK1	severe	forelock, knees, shins,calves	-	20688482
15	27 years	Male	c.2528G>A	p.Ser850Asn	TK2	severe	forehead, chest, abdomen,extremities	-	16331568
16	38 years	Femal	c.1670G>A	p.Trp557Term	JM	mild	forehead, abdomen	-	7529964
17	12 years	Male	c.172T>G	p.Cys58Gly	EC	mild	forehead, chest, limbs	-	19430803
TK: tyrosine kinase domain. JM: juxtamembrane domain. EC: amino-terminal extracellular ligand-binding domain.
